# Supplementary material for: A New Way to Look at the Data: Similarities Between Groups of People Are Large and Important
Source: J Pers Soc Psychol. 2018 Dec 31;116(4):541–62. doi: 10.1037/pspi0000154 (PMC6428189; doi:10.1037/pspi0000154)
Supplement: Supplementary file 1 [file SupplementalMaterialsSimilarities.zip]

Archive with 1 entries (1 files):
- SupplementalMaterialsSimilarities.docx
